# Supplementary material for: Determination of HER2 Amplification Status on Tumour DNA by Digital PCR
Source: PLoS One. 2013 Dec 26;8(12):e83409. doi: 10.1371/journal.pone.0083409 (PMC3873285; doi:10.1371/journal.pone.0083409)
Supplement: Table S1 — DNA analysis of 11 tumours by two different ddPCR assays to check for reproducibility. (XLS) [file pone.0083409.s003.xls]

## Sheet: Sheet1
Sample	ddPCR #1 Ratio	ddPCR #2 Ratio	HER2 status
185	2.12908	2.17177	Amplified
2049	3.04944	2.64189	Amplified
2511	10.6021	10.97	Amplified
2528	6.04905	6.27989	Amplified
2970	15.4177	13.6091	Amplified
2982	2.168	2.03867	Amplified
3013	0.94096	1.06053	Not amplified
3014	1.07611	1.22398	Not amplified
3046	1.03557	1.22039	Not amplified
2071	1.05174	1.08017	Not amplified
3036	1.1909	1.28561	Not amplified
