# Supplementary material for: Determination of HER2 Amplification Status on Tumour DNA by Digital PCR
Source: PLoS One. 2013 Dec 26;8(12):e83409. doi: 10.1371/journal.pone.0083409 (PMC3873285; doi:10.1371/journal.pone.0083409)
Supplement: Table S2 — ddPCR raw data obtained for all the samples employed in this study. (XLS) [file pone.0083409.s004.xls]

## Sheet: Sheet1
Sample	Ratio	Ratio 95% CI low	Ratio 95% CI high
184	1.13	0.947615	1.35537
185	2.17	1.90591	2.49076
1921	2	1.65492	2.45788
2048	1.09	0.987854	1.20102
2049	2.64	2.28066	3.09183
2050	0.951	0.844581	1.0707
2052	1.06	0.96984	1.16644
2053	1.23	0.998673	1.53176
2054	1.19	1.02108	1.4004
2056	1.05	0.989056	1.11893
2062	0.965	0.874794	1.064
2064	1.07	0.969249	1.18825
2065	1.14	0.999817	1.31163
2066	1.13	0.892706	1.43395
2067	1.09	0.990947	1.19823
2068	1.05	0.939438	1.18413
2071	1.08	0.997267	1.17024
2072	0.996	0.840911	1.18028
2471	1.23	1.04214	1.45153
2511	11	9.54842	12.828
2519	1.06	0.891489	1.26396
2523	1	0.880503	1.14619
2527	1.08	1.02129	1.13332
2528	6.28	5.70402	6.96132
2529	1.07	0.924572	1.22846
2697	0.83	0.712653	0.964113
2698	11.6	0.855373	1.21772
2964	1.15	0.91169	1.45621
2965	1.05	0.950663	1.17054
2968	1.09	0.916722	1.28829
2970	13.6	12.5525	14.8368
2973	1.02	0.887489	1.18331
2979	1.16	1.03234	1.3057
2982	2.04	1.90102	2.18969
3010	1.32	1.14052	1.53155
3013	1.06	0.949264	1.18526
3014	1.22	1.08169	1.38709
3015	1.03	0.920003	1.15773
3017	1.39	1.18594	1.6276
3036	1.29	1.15078	1.4384
3038	1.11	1.03006	1.20637
3041	1.2	1.0357	1.38686
3042	0.728	0.618568	0.854223
3044	1.18	0.974954	1.42808
3045	1.09	0.84336	1.39999
3046	1.22	1.07315	1.39008
3047	0.904	0.772906	1.05571
51007	0.533	0.512372	0.553958
51008	1.03	0.986313	1.06692
51009	25.9	24.4316	27.7586
51011	9.86	9.31112	10.4763
51012	0.951	0.852839	1.06025
51016	6.53	6.0807	7.02935
51017	1.1	0.993442	1.22226
51023	1.13	1.00979	1.27561
51026	7.47	6.95075	8.0572
51028	13.9	13.155	14.7448
51029	2.57	2.41338	2.74947
51030	1.08	0.994162	1.17846
51031	1.05	1.0061	1.09577
51035	0.879	0.828189	0.933753
51036	14.9	14.1356	15.6768
51037	12.7	11.4949	14.1692
51040	1.22	1.11892	1.32196
51042	5.94	5.60347	6.30111
51047	1.09	0.999032	1.18686
51049	0.667	0.588139	0.753758
51050	1.04	0.998095	1.09174
51051	1.15	1.04798	1.26183
51052	1.01	0.94388	1.07943
51055	26.5	24.4415	28.8804
51058	3.5	3.22857	3.80239
51059	0.87	0.708012	1.06549
51065	3.16	3.05733	3.25831
51069	1.01	0.960651	1.05958
51073	1.03	0.950727	1.10519
